# Supplementary material for: Metabolomics-Based Analysis Linking Oxidative Stress-Related Branched-Chain Amino Acid (BCAA) Pathway with Atopic Indices to Childhood Allergies
Source: Antioxidants (Basel). 2026 Jun 5;15(6):720. doi: 10.3390/antiox15060720 (PMC13295394; doi:10.3390/antiox15060720)
Supplement: Supplementary file 1 [file antioxidants-15-00720-s001.zip]

Archive with 1 entries (1 files):
- antioxidants-4255544-supplementary.pdf
